# Supplementary material for: Anther Culture-Derived Haploids of Citrus aurantium L. (Sour Orange) and Genetic Verification of Haploid-Derived Regenerated Plants
Source: Plants (Basel). 2022 Nov 9;11(22):3022. doi: 10.3390/plants11223022 (PMC9698947; doi:10.3390/plants11223022)
Supplement: Supplementary file 1 [file plants-11-03022-s001.zip]

Archive with 1 entries (1 files):
- plants-1979771-supplementary.pdf
